# Supplementary material for: Evolutionary Tracking of SARS-CoV-2 Genetic Variants Highlights an Intricate Balance of Stabilizing and Destabilizing Mutations
Source: mBio. 2021 Jul 20;12(4):e01188-21. doi: 10.1128/mBio.01188-21 (PMC8406184; doi:10.1128/mBio.01188-21)
Supplement: TABLE S1 [file mbio.01188-21-st001.xlsx]

## Sheet: Sheet1
Sl No	Id	Pangolin New	GISAID	Location	Country	Region	Probability	Date
1	EPI ISL 482854	A	S	Africa	South Africa	KZN	1	2020-06-17
2	EPI ISL 483872	A	S	Asia	India	Gujarat	1	2020-06-13
3	EPI ISL 490045	A	O	Oceania	Australia	New South Wales	1	2020-07-05
4	EPI ISL 495077	A	S	Asia	India	Gujarat	1	2020-06-17
5	EPI ISL 520679	A	S	Asia	United Arab Emirates		1	2020-06-16
6	EPI ISL 520695	A	S	Asia	United Arab Emirates		0.67	2020-05-20
7	EPI ISL 522501	A	S	Asia	South Korea		1	2020-07-12
8	EPI ISL 522942	A	S	North America	Mexico	Mexico City	0.67	2020-08-06
9	EPI ISL 529142	A	S	Africa	Egypt	Cairo	1	2020-07-19
10	EPI ISL 541801	A	S	Europe	United Kingdom	England	1	2020-08-24
11	EPI ISL 582675	A	S	Asia	United Arab Emirates		1	2020-09-17
12	EPI ISL 586541	A	S	Asia	India	Gujarat	0.72	2020-07-18
13	EPI ISL 497659	A.1	S	North America	USA	Washington	1	2020-06-09
14	EPI ISL 516650	A.1.1	S	South America	Ecuador	Pichincha	1	2020-07-22
15	EPI ISL 445062	A.2	S	Europe	Luxembourg		1	2020-04-29
16	EPI ISL 454497	A.2	S	Asia	Kazakhstan	Nur-Sultan	0.82	2020-05-14
17	EPI ISL 454516	A.2	S	Asia	Kazakhstan	Nur-Sultan	1	2020-04-26
18	EPI ISL 454517	A.2	S	Asia	Kazakhstan	Nur-Sultan	1	2020-04-26
19	EPI ISL 467246	A.2	S	Europe	Spain	Madrid	0.82	2020-05-10
20	EPI ISL 468337	A.2	S	Europe	Spain	Galicia	0.82	2020-04-29
21	EPI ISL 496854	A.2	S	North America	Panama	Panama Center	0.82	2020-06-04
22	EPI ISL 500291	A.2	S	Europe	Spain	Aragon	1	2020-05-03
23	EPI ISL 510060	A.2	S	Europe	Spain	Andalucia	1	2020-04-30
24	EPI ISL 510308	A.2	S	Europe	Spain	Extremadura	1	2020-05-16
25	EPI ISL 511141	A.2	O	Europe	Portugal		1	2020-04-30
26	EPI ISL 511142	A.2	S	Europe	Portugal		1	2020-05-05
27	EPI ISL 530072	A.2	S	Europe	Spain	Madrid	0.82	2020-05-22
28	EPI ISL 530090	A.2	S	Europe	Spain	Madrid	0.82	2020-05-13
29	EPI ISL 540583	A.2	S	Europe	United Kingdom	England	0.82	2020-06-07
30	EPI ISL 554676	A.2	O	Europe	United Kingdom	England	1	2020-06-09
31	EPI ISL 578187	A.2	S	Europe	Spain	Andalusia	0.82	2020-06-08
32	EPI ISL 578188	A.2	S	Europe	Spain	Andalusia	0.82	2020-07-13
33	EPI ISL 496860	A.2.1	S	North America	Panama	Chiriqui	1	2020-07-04
34	EPI ISL 496861	A.2.1	O	North America	Panama	Panama West	1	2020-07-04
35	EPI ISL 522596	A.2.2	S	Oceania	Australia	Tasmania	1	2020-04-30
36	EPI ISL 522621	A.2.2	S	Oceania	Australia	Tasmania	1	2020-05-01
37	EPI ISL 522625	A.2.2	S	Oceania	Australia	Tasmania	1	2020-04-27
38	EPI ISL 522688	A.2.2	S	Oceania	Australia	Tasmania	1	2020-05-08
39	EPI ISL 473658	A.2.3	S	Europe	United Kingdom	Scotland	1	2020-05-12
40	EPI ISL 473679	A.2.3	S	Europe	United Kingdom	Scotland	1	2020-05-15
41	EPI ISL 478153	A.2.3	S	Europe	United Kingdom	Scotland	1	2020-05-29
42	EPI ISL 493600	A.2.3	S	Europe	United Kingdom	England	1	2020-04-30
43	EPI ISL 509486	A.3	S	North America	USA	Maryland	1	2020-05-26
44	EPI ISL 522838	A.3	S	North America	USA	Maryland	1	2020-05-27
45	EPI ISL 413606	B	O	North America	USA		1	2020-02-17
46	EPI ISL 435508	B.1	GH	North America	USA	New York	1	2020-04-15
47	EPI ISL 456653	B.1	GH	Oceania	Australia	Victoria	1	2020-05-26
48	EPI ISL 477293	B.1	GH	North America	USA	Minnesota	1	2020-04-20
49	EPI ISL 479106	B.1	GH	Europe	United Kingdom	England	1	2020
50	EPI ISL 493389	B.1	GH	Europe	Norway		1	2020-06-30
51	EPI ISL 509803	B.1	GH	North America	USA	Illinois	1	2020-07-16
52	EPI ISL 509852	B.1	G	North America	USA	Wisconsin	1	2020-07-09
53	EPI ISL 509926	B.1	G	North America	USA	Wisconsin	1	2020-07-10
54	EPI ISL 509966	B.1	G	North America	USA	Wisconsin	1	2020-07-03
55	EPI ISL 516563	B.1	G	Europe	Switzerland	Basel-Stadt	1	2020-08-03
56	EPI ISL 516799	B.1	G	Asia	Hong Kong		1	2020-08-17
57	EPI ISL 523807	B.1	G	Europe	Netherlands	Zuid Holland	1	2020-08-17
58	EPI ISL 527751	B.1	GH	North America	Costa Rica	Puntarenas	0.98	2020-07-06
59	EPI ISL 528452	B.1	G	Europe	Ireland	Waterford	1	2020-08-10
60	EPI ISL 528516	B.1	GH	North America	USA	Alaska	1	2020-07-23
61	EPI ISL 530135	B.1	GH	North America	USA	Washington	1	2020-08-09
62	EPI ISL 530766	B.1	G	Europe	United Kingdom	Scotland	1	2020-08-20
63	EPI ISL 532030	B.1	G	Europe	United Kingdom	Wales	1	2020-08-03
64	EPI ISL 534213	B.1	G	Europe	Latvia		1	2020-08-24
65	EPI ISL 534224	B.1	GH	Europe	Sweden	Ostergotland	1	2020-07-12
66	EPI ISL 534228	B.1	GH	Europe	Sweden	Skane	0.98	2020-07-13
67	EPI ISL 534438	B.1	GH	Europe	United Kingdom	Scotland	1	2020-08-10
68	EPI ISL 536442	B.1	GH	Asia	Singapore		1	2020-09-04
69	EPI ISL 537741	B.1	G	Europe	Spain	Aragon	1	2020-06-24
70	EPI ISL 539356	B.1	G	Europe	Switzerland	Bern	1	2020-08-22
71	EPI ISL 539427	B.1	GH	Europe	Switzerland	Geneva	0.83	2020-08-26
72	EPI ISL 539450	B.1	GH	Europe	Switzerland	Bern	0.83	2020-08-26
73	EPI ISL 539602	B.1	GH	Europe	Germany	North Rhine-Westphalia	1	2020-08-17
74	EPI ISL 539821	B.1	G	Asia	Hong Kong		1	2020-08-15
75	EPI ISL 539880	B.1	GH	Europe	United Kingdom	England	1	2020-08-27
76	EPI ISL 540367	B.1	G	Europe	United Kingdom	Scotland	1	2020-08-28
77	EPI ISL 541451	B.1	G	Europe	Switzerland	Basel-Landschaft	0.48	2020-08-28
78	EPI ISL 541894	B.1	G	Europe	Spain	Madrid	1	2020-07-28
79	EPI ISL 542070	B.1	GH	North America	USA	New Mexico	0.83	2020-09-01
80	EPI ISL 544726	B.1	GH	North America	USA	Houston	1	2020-06-25
81	EPI ISL 545838	B.1	G	North America	USA	Houston	1	2020-07-01
82	EPI ISL 547075	B.1	G	North America	USA	Houston	1	2020-06-28
83	EPI ISL 547320	B.1	GH	North America	USA	Houston	1	2020-07-05
84	EPI ISL 547343	B.1	GH	North America	USA	Houston	1	2020-06-22
85	EPI ISL 547346	B.1	G	North America	USA	Houston	1	2020-06-22
86	EPI ISL 547834	B.1	GH	North America	USA	Wisconsin	1	2020-09-10
87	EPI ISL 548488	B.1	GH	North America	USA	California	1	2020-07-24
88	EPI ISL 548582	B.1	GH	North America	USA	California	1	2020-08-05
89	EPI ISL 549130	B.1	G	Europe	Norway	Viken	1	2020-08-04
90	EPI ISL 551250	B.1	G	Europe	United Kingdom	England	0.62	2020-09-01
91	EPI ISL 551624	B.1	G	Europe	United Kingdom	Wales	1	2020-08-25
92	EPI ISL 560553	B.1	GH	Europe	Switzerland	Zurich	1	2020-09-10
93	EPI ISL 565846	B.1	GH	North America	USA	Michigan	1	2020-07-06
94	EPI ISL 565849	B.1	GH	North America	USA	Michigan	1	2020-07-07
95	EPI ISL 566118	B.1	G	Europe	United Kingdom	England	1	2020-09-16
96	EPI ISL 566236	B.1	G	Europe	United Kingdom	England	1	2020-09-16
97	EPI ISL 566564	B.1	G	Europe	United Kingdom	England	1	2020-09-11
98	EPI ISL 566571	B.1	G	Europe	United Kingdom	Wales	1	2020-09-11
99	EPI ISL 567474	B.1	G	Europe	United Kingdom	England	1	2020-09-10
100	EPI ISL 570891	B.1	GH	North America	USA	Washington	1	2020-06-28
101	EPI ISL 572275	B.1	GH	North America	USA	Virginia	1	2020-06-22
102	EPI ISL 575332	B.1	GH	Asia	Israel	Central region	1	2020-09-01
103	EPI ISL 575368	B.1	G	Europe	United Kingdom	Scotland	1	2020-09-22
104	EPI ISL 576053	B.1	GH	Europe	United Kingdom	Scotland	1	2020-09-09
105	EPI ISL 576120	B.1	GH	Europe	Malta		1	2020-09-07
106	EPI ISL 577164	B.1	G	Europe	United Kingdom	England	1	2020-10-07
107	EPI ISL 577167	B.1	G	Europe	United Kingdom	England	1	2020-10-08
108	EPI ISL 577189	B.1	G	Europe	United Kingdom	England	1	2020-10-06
109	EPI ISL 577485	B.1	G	Europe	United Kingdom	Wales	1	2020-09-17
110	EPI ISL 577974	B.1	G	Europe	Netherlands	Zuid Holland	1	2020-09-16
111	EPI ISL 578001	B.1	G	Europe	Netherlands	Zuid Holland	1	2020
112	EPI ISL 578308	B.1	GH	Europe	Ireland	Kilkenny	1	2020-09-04
113	EPI ISL 578945	B.1	GH	North America	USA	Louisiana	1	2020-06-26
114	EPI ISL 578956	B.1	GH	North America	USA	Louisiana	1	2020-08-05
115	EPI ISL 580201	B.1	G	Europe	United Kingdom	England	1	2020-09-24
116	EPI ISL 580796	B.1	GH	Europe	United Kingdom	England	1	2020-09-23
117	EPI ISL 581649	B.1	G	Europe	Belgium	Liège	1	2020-09-23
118	EPI ISL 582017	B.1	G	Oceania	New Zealand	Auckland	1	2020-10-06
119	EPI ISL 582018	B.1	G	Oceania	New Zealand	Bay of Plenty	1	2020-10-07
120	EPI ISL 582021	B.1	G	Oceania	New Zealand	Bay of Plenty	1	2020-10-02
121	EPI ISL 582038	B.1	G	Europe	Spain	Basque Country	1	2020-09-17
122	EPI ISL 582116	B.1	G	Europe	France	Auvergne-Rhône-Alpes	1	2020-09-16
123	EPI ISL 582690	B.1	GH	Asia	United Arab Emirates		0.35	2020-09-25
124	EPI ISL 582775	B.1	G	Europe	Sweden	Ostergotland	1	2020-09-16
125	EPI ISL 582887	B.1	GH	North America	USA	California	1	2020-08-19
126	EPI ISL 583261	B.1	GH	North America	USA	Michigan	1	2020-08-25
127	EPI ISL 584281	B.1	G	Europe	United Kingdom	England	1	2020-09-24
128	EPI ISL 584291	B.1	G	Europe	United Kingdom	England	1	2020-10-02
129	EPI ISL 584775	B.1	G	Europe	United Kingdom	England	1	2020-10-11
130	EPI ISL 584783	B.1	G	Europe	United Kingdom	England	1	2020-10-12
131	EPI ISL 584788	B.1	G	Europe	United Kingdom	England	1	2020-10-13
132	EPI ISL 584802	B.1	G	Europe	United Kingdom	England	1	2020-10-12
133	EPI ISL 584855	B.1	G	Europe	United Kingdom	England	1	2020-09-22
134	EPI ISL 585375	B.1	G	Europe	United Kingdom	Scotland	1	2020-09-21
135	EPI ISL 585383	B.1	G	Europe	United Kingdom	Scotland	1	2020-09-22
136	EPI ISL 585469	B.1	G	Europe	United Kingdom	Scotland	1	2020-09-28
137	EPI ISL 585482	B.1	G	Europe	United Kingdom	Scotland	1	2020-10-06
138	EPI ISL 585510	B.1	G	Europe	United Kingdom	Scotland	1	2020-09-24
139	EPI ISL 585617	B.1	GH	Europe	United Kingdom	Scotland	1	2020-10-03
140	EPI ISL 585655	B.1	G	Europe	United Kingdom	Wales	1	2020-09-28
141	EPI ISL 586109	B.1	G	Europe	United Kingdom	Wales	1	2020-10-10
142	EPI ISL 586112	B.1	G	Europe	United Kingdom	Wales	1	2020-10-10
143	EPI ISL 586150	B.1	G	Europe	United Kingdom	Wales	1	2020-10-09
144	EPI ISL 586574	B.1	G	Europe	United Kingdom	England	1	2020-10-05
145	EPI ISL 586762	B.1	G	Europe	United Kingdom	England	1	2020-10-06
146	EPI ISL 587181	B.1	GH	Europe	United Kingdom	England	1	2020-10-06
147	EPI ISL 590709	B.1	GH	North America	United States	Michigan	0.83	2020-09-25
148	EPI ISL 590714	B.1	GH	North America	United States	Michigan	0.83	2020-09-24
149	EPI ISL 438967	B.1.1	GR	Asia	Japan	Kanto	0.93	2020-04-16
150	EPI ISL 455963	B.1.1	GR	Europe	Belgium	Liège	1	2020-05-08
151	EPI ISL 476132	B.1.1	GR	Europe	Switzerland	Graubunden	0.99	2020-04-18
152	EPI ISL 485711	B.1.1	GR	Africa	Senegal	Dakar	1	2020-06-15
153	EPI ISL 491284	B.1.1	GR	Europe	Portugal		1	2020-05-25
154	EPI ISL 500929	B.1.1	GR	Europe	Switzerland	Basel-Landschaft	1	2020-07-04
155	EPI ISL 514238	B.1.1	GR	Asia	Bangladesh	Chittagong	1	2020-07-21
156	EPI ISL 516606	B.1.1	GR	Europe	Switzerland	Zurich	1	2020-08-06
157	EPI ISL 526876	B.1.1	GR	North America	USA	Virginia	1	2020-06-24
158	EPI ISL 526877	B.1.1	GR	North America	USA	Virginia	1	2020-06-23
159	EPI ISL 531060	B.1.1	GR	Europe	United Kingdom	England	1	2020-08-10
160	EPI ISL 532635	B.1.1	GR	Europe	United Kingdom	England	1	2020-07-29
161	EPI ISL 532939	B.1.1	GR	Europe	United Kingdom	England	1	2020-07-22
162	EPI ISL 533233	B.1.1	GR	Europe	United Kingdom	England	1	2020-06-16
163	EPI ISL 536861	B.1.1	GR	Europe	United Kingdom	England	1	2020-08-11
164	EPI ISL 546935	B.1.1	GR	Europe	Czech Republic	Ústí nad Labem Region	1	2020-08-05
165	EPI ISL 550272	B.1.1	GR	Europe	United Kingdom	England	1	2020-08-29
166	EPI ISL 550741	B.1.1	G	Europe	United Kingdom	England	1	2020-08-30
167	EPI ISL 551685	B.1.1	GR	Europe	United Kingdom	England	0.88	2020-08-22
168	EPI ISL 554124	B.1.1	GR	Europe	United Kingdom	England	1	2020-06-07
169	EPI ISL 554883	B.1.1	GR	Europe	United Kingdom	England	1	2020-06-17
170	EPI ISL 554948	B.1.1	GR	Europe	United Kingdom	England	1	2020-06-12
171	EPI ISL 557650	B.1.1	GR	Europe	United Kingdom	England	1	2020-07-01
172	EPI ISL 558211	B.1.1	GR	Europe	United Kingdom	England	1	2020-07-02
173	EPI ISL 558922	B.1.1	GR	Europe	United Kingdom	England	0.93	2020-06-01
174	EPI ISL 561087	B.1.1	GR	Africa	Gambia	Kombo	1	2020-07-27
175	EPI ISL 561531	B.1.1	GR	Oceania	Australia	Victoria	1	2020-08-14
176	EPI ISL 561810	B.1.1	GR	Oceania	Australia	Victoria	1	2020-09-08
177	EPI ISL 562082	B.1.1	GR	Oceania	Australia	Victoria	1	2020-08-15
178	EPI ISL 564128	B.1.1	GR	Oceania	Australia	Victoria	1	2020-07-21
179	EPI ISL 564924	B.1.1	GR	Oceania	Australia	Victoria	1	2020-08-12
180	EPI ISL 567523	B.1.1	GR	Europe	United Kingdom	England	1	2020-09-10
181	EPI ISL 569978	B.1.1	GR	North America	Canada	Ontario	1	2020-05-29
182	EPI ISL 569993	B.1.1	GR	North America	Canada	Ontario	1	2020-07-26
183	EPI ISL 573152	B.1.1	GR	Europe	Germany	North Rhine Westphalia	0.93	2020-06-25
184	EPI ISL 575920	B.1.1	GR	Europe	United Kingdom	England	0.88	2020-08-21
185	EPI ISL 577882	B.1.1	GR	Europe	Netherlands		0.93	2020-06-13
186	EPI ISL 579801	B.1.1	GR	Europe	United Kingdom	England	1	2020-09-21
187	EPI ISL 582655	B.1.1	GR	Asia	United Arab Emirates		1	2020-08-29
188	EPI ISL 582659	B.1.1	GR	Asia	United Arab Emirates		1	2020-09-03
189	EPI ISL 582660	B.1.1	GR	Asia	United Arab Emirates		1	2020-09-06
190	EPI ISL 582681	B.1.1	GR	Asia	United Arab Emirates		1	2020-09-23
191	EPI ISL 582689	B.1.1	GR	Asia	United Arab Emirates		1	2020-09-25
192	EPI ISL 582937	B.1.1	GR	North America	USA	California	1	2020-09-06
193	EPI ISL 585805	B.1.1	GR	Europe	United Kingdom	Wales	1	2020-10-04
194	EPI ISL 586334	B.1.1	GR	North America	Canada	Ontario	1	2020-04-15
195	EPI ISL 586688	B.1.1	GR	Europe	United Kingdom	England	1	2020-10-06
196	EPI ISL 586853	B.1.1	GR	Europe	United Kingdom	England	1	2020-10-06
197	EPI ISL 589244	B.1.1	GR	Europe	United Kingdom	England	1	2020-09-27
198	EPI ISL 589441	B.1.1	GR	Europe	United Kingdom	England	1	2020-05-05
199	EPI ISL 591111	B.1.1	GR	North America	Canada	Ontario	1	2020-08-27
200	EPI ISL 591194	B.1.1	GR	North America	Canada	Ontario	1	2020-08-24
201	EPI ISL 581590	B.1.1.1	GR	Europe	Belgium	Liège	1	2020-09-23
202	EPI ISL 590096	B.1.1.1	GR	Europe	United Kingdom	England	1	2020-09-17
203	EPI ISL 485610	B.1.1.15	GR	Europe	United Kingdom	England	1	2020-06-17
204	EPI ISL 584718	B.1.1.15	GR	Europe	United Kingdom	England	1	2020-10-08
205	EPI ISL 498817	B.1.1.25	GR	Asia	Bangladesh	Sylhet	1	2020-07-18
206	EPI ISL 492025	B.1.1.27	GR	Asia	Oman	Muscat	1	2020-06-10
207	EPI ISL 517599	B.1.1.30	GR	Europe	United Kingdom	Wales	1	2020-07-29
208	EPI ISL 532631	B.1.1.30	GR	Europe	United Kingdom	Wales	1	2020-07-25
209	EPI ISL 537380	B.1.1.30	GR	Europe	Spain	Galicia	0.85	2020-07-21
210	EPI ISL 539714	B.1.1.32	GR	Asia	India	Telangana	1	2020-08-14
211	EPI ISL 539737	B.1.1.32	GR	Asia	India	Telangana	1	2020-08-19
212	EPI ISL 541740	B.1.1.32	GR	Asia	India	Maharashtra	1	2020-07-03
213	EPI ISL 444289	B.1.1.35	GR	Europe	United Kingdom	England	1	2020-04-15
214	EPI ISL 489121	B.1.1.35	GR	Europe	United Kingdom	England	1	2020-05-30
215	EPI ISL 507160	B.1.1.35	GR	Europe	United Kingdom	England	1	2020-07-23
216	EPI ISL 531252	B.1.1.35	GR	Europe	United Kingdom	England	1	2020-08-15
217	EPI ISL 533291	B.1.1.35	GR	Europe	United Kingdom	Wales	1	2020-06-17
218	EPI ISL 568535	B.1.1.35	GR	South America	Peru	Lima	0.93	2020-08-27
219	EPI ISL 568546	B.1.1.35	GR	South America	Peru	Lima	0.74	2020-08-28
220	EPI ISL 572700	B.1.1.35	GR	Europe	United Kingdom	England	1	2020-08-24
221	EPI ISL 573332	B.1.1.35	GR	Europe	United Kingdom	England	1	2020-07-21
222	EPI ISL 531482	B.1.1.37	GR	Europe	United Kingdom	England	1	2020-08-10
223	EPI ISL 532386	B.1.1.37	GR	Europe	United Kingdom	England	1	2020-08-02
224	EPI ISL 532617	B.1.1.37	GR	Europe	United Kingdom	England	1	2020-07-11
225	EPI ISL 535209	B.1.1.37	GR	Europe	United Kingdom	Wales	1	2020-09-05
226	EPI ISL 536963	B.1.1.37	GR	Europe	United Kingdom	England	1	2020-08-09
227	EPI ISL 553031	B.1.1.37	GR	Europe	United Kingdom	England	1	2020-08-18
228	EPI ISL 567712	B.1.1.37	GR	Europe	United Kingdom	England	1	2020-09-10
229	EPI ISL 580801	B.1.1.37	GR	Europe	United Kingdom	England	1	2020-09-23
230	EPI ISL 586695	B.1.1.37	GR	Europe	United Kingdom	England	1	2020-10-06
231	EPI ISL 587003	B.1.1.37	GR	Europe	United Kingdom	England	1	2020-10-06
232	EPI ISL 588261	B.1.1.37	GR	Europe	United Kingdom	England	1	2020-09-28
233	EPI ISL 531788	B.1.1.39	G	Europe	United Kingdom	Scotland	1	2020-08-10
234	EPI ISL 561205	B.1.1.43	GR	Africa	Gambia	Kombo	1	2020
235	EPI ISL 553907	B.1.1.44	GR	Europe	United Kingdom	England	1	2020-06-12
236	EPI ISL 587108	B.1.1.52	GR	Europe	United Kingdom	England	1	2020-10-06
237	EPI ISL 539364	B.1.1.53	GR	Europe	Switzerland	Basel-Landschaft	1	2020-08-22
238	EPI ISL 515642	B.1.1.54	GR	Africa	South Africa	KZN	1	2020-07-19
239	EPI ISL 515707	B.1.1.54	GR	Africa	South Africa	KZN	1	2020-07-23
240	EPI ISL 535468	B.1.1.55	GR	Africa	South Africa	KZN	0.6	2020-07-31
241	EPI ISL 541513	B.1.1.55	GR	Europe	Switzerland	Zurich	0.6	2020-09-01
242	EPI ISL 548609	B.1.1.55	GR	North America	USA	California	0.6	2020-08-10
243	EPI ISL 566612	B.1.1.55	GR	Europe	United Kingdom	England	0.6	2020-09-08
244	EPI ISL 588646	B.1.1.55	GR	Europe	United Kingdom	England	0.6	2020-09-23
245	EPI ISL 590883	B.1.1.55	GR	Europe	Norway	More og Romsdal	0.6	2020-09-09
246	EPI ISL 515827	B.1.1.56	GR	Africa	South Africa	KZN	1	2020-07-10
247	EPI ISL 511985	B.1.1.58	GR	Europe	Switzerland	Thurgau	1	2020-07-20
248	EPI ISL 520708	B.1.1.7	GR	Asia	United Arab Emirates		1	2020-05-30
249	EPI ISL 539586	B.1.1.70	GR	Europe	Germany	North Rhine-Westphalia	1	2020-08-28
250	EPI ISL 541660	B.1.1.70	GR	Europe	Serbia	Kraljevo	1	2020-07-20
251	EPI ISL 469527	B.1.117	GH	Europe	United Kingdom	England	1	2020-04-29
252	EPI ISL 577557	B.1.118	GH	North America	USA	Michigan	1	2020-08-21
253	EPI ISL 516510	B.1.139	G	North America	USA	Wisconsin	1	2020-07-31
254	EPI ISL 541592	B.1.139	G	North America	USA	Wisconsin	1	2020-09-11
255	EPI ISL 578207	B.1.140	G	Europe	Ireland	Wicklow	1	2020-09-07
256	EPI ISL 510807	B.1.146	G	Europe	Switzerland	Graubunden	1	2020-07-23
257	EPI ISL 524758	B.1.160	GH	Asia	India	Gujarat	1	2020-07-06
258	EPI ISL 530251	B.1.160	GH	Oceania	Australia	Queensland	1	2020-07-10
259	EPI ISL 532031	B.1.160	GH	Europe	United Kingdom	Northern Ireland	1	2020-08-05
260	EPI ISL 532091	B.1.160	GH	Europe	United Kingdom	England	1	2020-08-05
261	EPI ISL 541498	B.1.160	GH	Europe	Switzerland	Vaud	1	2020-08-29
262	EPI ISL 560452	B.1.160	GH	Europe	Switzerland	Bern	1	2020-09-10
263	EPI ISL 560523	B.1.160	GH	Europe	Switzerland	Vaud	1	2020-09-10
264	EPI ISL 569045	B.1.160	GH	Europe	France	Provence-Alpes-Côte-d’Azur	1	2020-08-05
265	EPI ISL 569208	B.1.160	GH	Europe	France	Provence-Alpes-Côte-d’Azur	1	2020-09-08
266	EPI ISL 569220	B.1.160	GH	Europe	France	Provence-Alpes-Côte-d’Azur	1	2020-09-10
267	EPI ISL 578075	B.1.160	GH	Europe	Netherlands	Zuid Holland	1	2020-09-27
268	EPI ISL 581665	B.1.160	GH	Europe	Belgium	Liège	1	2020-09-25
269	EPI ISL 582118	B.1.160	GH	Europe	France	Auvergne-Rhône-Alpes	1	2020-09-09
270	EPI ISL 582132	B.1.160	GH	Europe	Belgium	Edegem	1	2020-09-17
271	EPI ISL 582687	B.1.160	GH	Asia	United Arab Emirates		1	2020-09-24
272	EPI ISL 582840	B.1.160	GH	Europe	Sweden	Vastra Gotaland	1	2020-09-03
273	EPI ISL 583482	B.1.160	GH	Europe	Slovakia	Jatov	1	2020-09-10
274	EPI ISL 584316	B.1.160	GH	Europe	United Kingdom	England	1	2020-10-08
275	EPI ISL 584358	B.1.160	GH	Europe	United Kingdom	England	1	2020-09-20
276	EPI ISL 586043	B.1.160	GH	Europe	United Kingdom	Wales	1	2020-10-05
277	EPI ISL 590623	B.1.160	GH	Europe	United Kingdom	England	1	2020-09-02
278	EPI ISL 590631	B.1.160	GH	Europe	United Kingdom	England	1	2020-09-04
279	EPI ISL 590654	B.1.160	GH	Europe	United Kingdom	England	1	2020-09-08
280	EPI ISL 590877	B.1.160	GH	Europe	Norway	Rogaland	1	2020-09-28
281	EPI ISL 590975	B.1.160	GH	Europe	Norway	Rogaland	1	2020-09-21
282	EPI ISL 590976	B.1.160	GH	Europe	Norway	Rogaland	1	2020-09-23
283	EPI ISL 591018	B.1.160	GH	Europe	Norway	More og Romsdal	1	2020-09-28
284	EPI ISL 545702	B.1.176	GH	North America	USA	Houston	1	2020-06-27
285	EPI ISL 526599	B.1.2	GH	North America	USA	Florida	1	2020-08-05
286	EPI ISL 528498	B.1.2	GH	North America	USA	Alaska	1	2020-07-21
287	EPI ISL 536603	B.1.2	GH	North America	USA	Wisconsin	1	2020-08-20
288	EPI ISL 536615	B.1.2	GH	North America	USA	Wisconsin	1	2020-08-18
289	EPI ISL 541542	B.1.2	GH	North America	USA	Illinois	1	2020-09-14
290	EPI ISL 547715	B.1.2	GH	North America	USA	Wisconsin	1	2020-08-18
291	EPI ISL 548419	B.1.2	GH	North America	USA	California	1	2020-07-22
292	EPI ISL 574263	B.1.2	GH	North America	USA	New Mexico	1	2020-08-26
293	EPI ISL 579106	B.1.2	GH	Oceania	New Zealand	Canterbury	1	2020-09-21
294	EPI ISL 583043	B.1.2	GH	North America	USA	California	1	2020-09-17
295	EPI ISL 588597	B.1.2	GH	Europe	United Kingdom	England	1	2020-09-23
296	EPI ISL 590728	B.1.2	GH	North America	United States	Michigan	1	2020-09-26
297	EPI ISL 590732	B.1.2	GH	North America	United States	Michigan	1	2020-09-26
298	EPI ISL 526680	B.1.26	GH	North America	USA	Florida	1	2020-08-22
299	EPI ISL 536706	B.1.26	GH	North America	USA	Wisconsin	1	2020-08-30
300	EPI ISL 539748	B.1.26	GH	Asia	India	Telangana	1	2020-08-19
301	EPI ISL 542082	B.1.26	GH	North America	USA	New Mexico	1	2020-09-01
302	EPI ISL 547714	B.1.26	GH	North America	USA	Wisconsin	1	2020-08-18
303	EPI ISL 547727	B.1.26	GH	North America	USA	Wisconsin	1	2020-08-22
304	EPI ISL 547747	B.1.26	GH	North America	USA	Wisconsin	1	2020-08-28
305	EPI ISL 560829	B.1.26	GH	North America	USA	Maryland	1	2020-09-17
306	EPI ISL 577569	B.1.26	GH	North America	USA	Michigan	1	2020-08-26
307	EPI ISL 581516	B.1.26	GH	North America	USA	Virginia	1	2020-07-28
308	EPI ISL 582956	B.1.26	GH	North America	USA	California	1	2020-08-20
309	EPI ISL 583007	B.1.26	GH	North America	USA	California	1	2020-08-31
310	EPI ISL 583032	B.1.26	GH	North America	USA	California	1	2020-09-15
311	EPI ISL 583060	B.1.26	GH	North America	USA	California	1	2020-07-01
312	EPI ISL 583508	B.1.26	GH	North America	USA	Michigan	1	2020-09-18
313	EPI ISL 583510	B.1.26	GH	North America	USA	Michigan	1	2020-09-18
314	EPI ISL 590327	B.1.26	GH	Europe	United Kingdom	England	1	2020-08-28
315	EPI ISL 591036	B.1.26	GH	North America	USA	Maryland	1	2020-09-28
316	EPI ISL 591204	B.1.26	GH	North America	Canada	Ontario	1	2020-08-26
317	EPI ISL 541328	B.1.3	GH	North America	USA	Florida	1	2020-07-22
318	EPI ISL 539739	B.1.36	GH	Asia	India	Telangana	1	2020-08-10
319	EPI ISL 539744	B.1.36	GH	Asia	India	Telangana	0.87	2020-08-19
320	EPI ISL 547584	B.1.36	O	Asia	India	Uttarakhand	0.87	2020-08-24
321	EPI ISL 548110	B.1.36	GH	Oceania	New Zealand	Auckland	0.87	2020-08-28
322	EPI ISL 552300	B.1.36	GH	Europe	United Kingdom	England	1	2020-08-27
323	EPI ISL 561342	B.1.36	G	Asia	India	Haryana	0.87	2020-08-25
324	EPI ISL 569859	B.1.36	GH	Asia	India	West Bengal	0.87	2020-09-10
325	EPI ISL 569860	B.1.36	GH	Asia	India	West Bengal	1	2020-09-10
326	EPI ISL 573809	B.1.36	GH	Europe	United Kingdom	Scotland	1	2020-09-03
327	EPI ISL 577683	B.1.36	GH	Asia	India	Maharashtra	1	2020-09-28
328	EPI ISL 577890	B.1.36	GH	Europe	Netherlands	Utrecht	1	2020-08-27
329	EPI ISL 577901	B.1.36	GH	Europe	Netherlands	Utrecht	1	2020-08-30
330	EPI ISL 582228	B.1.36	GH	North America	USA	Wyoming	0.89	2020-07-30
331	EPI ISL 582653	B.1.36	GH	Asia	United Arab Emirates		0.87	2020-08-29
332	EPI ISL 516550	B.1.36.1	GH	Oceania	Australia	South Australia	1	2020-08-15
333	EPI ISL 536419	B.1.36.1	GH	Asia	Singapore		1	2020-08-29
334	EPI ISL 536434	B.1.36.1	GH	Asia	Singapore		1	2020-09-07
335	EPI ISL 575993	B.1.36.1	GH	Europe	United Kingdom	Scotland	1	2020-09-07
336	EPI ISL 577722	B.1.36.1	GH	Asia	India	Maharashtra	1	2020-09-26
337	EPI ISL 577727	B.1.36.1	GH	Asia	India	Maharashtra	1	2020-09-08
338	EPI ISL 578701	B.1.36.1	GH	Asia	Hong Kong		1	2020-10-05
339	EPI ISL 579099	B.1.36.1	GH	Oceania	New Zealand	Combined Auckland	1	2020-09-17
340	EPI ISL 579103	B.1.36.1	GH	Oceania	New Zealand	Counties Manukau	1	2020-09-19
341	EPI ISL 579115	B.1.36.1	GH	Oceania	New Zealand	Auckland	1	2020-09-29
342	EPI ISL 584321	B.1.36.1	GH	Europe	United Kingdom	England	1	2020-10-07
343	EPI ISL 584793	B.1.36.1	GH	Europe	United Kingdom	England	1	2020-10-11
344	EPI ISL 587110	B.1.36.1	GH	Europe	United Kingdom	England	1	2020-10-06
345	EPI ISL 587767	B.1.36.1	GH	Europe	United Kingdom	England	1	2020-10-02
346	EPI ISL 586152	B.1.39	GH	Europe	United Kingdom	Wales	1	2020-10-09
347	EPI ISL 493358	B.1.5	G	Europe	Norway		1	2020-06-23
348	EPI ISL 501273	B.1.5	G	Europe	Ireland	Dublin	1	2020-07-18
349	EPI ISL 516560	B.1.5	G	Europe	Switzerland	Basel-Landschaft	1	2020-08-02
350	EPI ISL 525392	B.1.5	G	Europe	Ireland	Offaly	1	2020-08-03
351	EPI ISL 530835	B.1.5	G	Europe	United Kingdom	Northern Ireland	1	2020-08-14
352	EPI ISL 539469	B.1.5	G	Europe	Switzerland	Basel-Landschaft	1	2020-08-27
353	EPI ISL 539612	B.1.5	G	Europe	Germany	North Rhine-Westphalia	0.87	2020-08-19
354	EPI ISL 541411	B.1.5	G	Europe	Switzerland	Aargau	1	2020-08-28
355	EPI ISL 541543	B.1.5	G	North America	USA	Illinois	0.87	2020-09-14
356	EPI ISL 547735	B.1.5	G	North America	USA	Iowa	1	2020-08-24
357	EPI ISL 547743	B.1.5	G	North America	USA	Wisconsin	1	2020-08-28
358	EPI ISL 553067	B.1.5	G	Europe	United Kingdom	England	1	2020-08-16
359	EPI ISL 556936	B.1.5	G	Europe	United Kingdom	England	1	2020-07-20
360	EPI ISL 560805	B.1.5	G	North America	USA	Minnesota	1	2020-08-29
361	EPI ISL 572885	B.1.5	G	Europe	United Kingdom	Wales	1	2020-09-21
362	EPI ISL 578223	B.1.5	G	Europe	Ireland	Dublin	1	2020-09-16
363	EPI ISL 578247	B.1.5	G	Europe	Ireland	Clare	1	2020-09-16
364	EPI ISL 578256	B.1.5	G	Europe	Ireland	Dublin	1	2020-08-15
365	EPI ISL 578318	B.1.5	G	Europe	Ireland	Offaly	1	2020-09-07
366	EPI ISL 580735	B.1.5	G	Europe	United Kingdom	England	1	2020-09-23
367	EPI ISL 581297	B.1.5	G	Europe	United Kingdom	England	1	2020-09-20
368	EPI ISL 583219	B.1.5	G	North America	USA	California	1	2020-08-12
369	EPI ISL 583338	B.1.5	G	North America	USA	Michigan	1	2020-09-09
370	EPI ISL 583406	B.1.5	G	North America	USA	Michigan	1	2020-09-23
371	EPI ISL 583521	B.1.5	G	North America	USA	Michigan	1	2020-09-28
372	EPI ISL 584069	B.1.5	G	Europe	Italy	Campania	1	2020-10-01
373	EPI ISL 584071	B.1.5	O	Europe	Italy	Campania	1	2020-10-01
374	EPI ISL 584777	B.1.5	G	Europe	United Kingdom	England	1	2020-10-12
375	EPI ISL 585598	B.1.5	G	Europe	United Kingdom	Scotland	1	2020-10-03
376	EPI ISL 586717	B.1.5	G	Europe	United Kingdom	England	1	2020-10-06
377	EPI ISL 587191	B.1.5	G	Europe	United Kingdom	England	1	2020-10-06
378	EPI ISL 587909	B.1.5	G	Europe	United Kingdom	England	1	2020-10-02
379	EPI ISL 588632	B.1.5	G	Europe	United Kingdom	England	1	2020-09-24
380	EPI ISL 590723	B.1.5	G	North America	United States	Michigan	1	2020-10-01
381	EPI ISL 591013	B.1.5	G	Europe	Norway	Vestfold og Telemark	1	2020-09-22
382	EPI ISL 513751	B.1.5.15	G	North America	USA	California	1	2020-05-27
383	EPI ISL 549212	B.1.5.27	G	North America	USA	Florida	1	2020-09-01
384	EPI ISL 570704	B.1.5.27	G	North America	USA	Washington	1	2020-08-07
385	EPI ISL 582897	B.1.5.27	G	North America	USA	California	1	2020-09-01
386	EPI ISL 539610	B.1.78	G	Europe	Germany	North Rhine-Westphalia	1	2020-08-18
387	EPI ISL 539615	B.1.78	G	Europe	Germany	North Rhine-Westphalia	1	2020-08-20
388	EPI ISL 540572	B.1.78	G	Europe	Belgium	Liège	1	2020-08-20
389	EPI ISL 577971	B.1.78	G	Europe	Netherlands	Zuid Holland	1	2020-09-16
390	EPI ISL 577972	B.1.78	G	Europe	Netherlands	Zuid Holland	1	2020-09-16
391	EPI ISL 578077	B.1.78	G	Europe	Netherlands	Zuid Holland	1	2020-09-27
392	EPI ISL 581662	B.1.78	G	Europe	Belgium	Liège	1	2020-09-23
393	EPI ISL 581666	B.1.78	G	Europe	Belgium	Liège	1	2020-09-25
394	EPI ISL 582128	B.1.78	G	Europe	Belgium	Edegem	1	2020-09-17
395	EPI ISL 584815	B.1.78	G	Europe	United Kingdom	England	1	2020-09-21
396	EPI ISL 588015	B.1.78	G	Europe	United Kingdom	England	1	2020-10-01
397	EPI ISL 588523	B.1.78	G	Europe	United Kingdom	England	1	2020-09-25
398	EPI ISL 589121	B.1.78	G	Europe	United Kingdom	England	1	2020-09-23
399	EPI ISL 591008	B.1.78	G	Europe	Norway	Vestland	1	2020-09-28
400	EPI ISL 515755	B.1.79	G	Africa	South Africa	KZN	1	2020-07-25
401	EPI ISL 581731	B.1.79	G	Europe	Switzerland	Basel-Stadt	1	2020-03-24
402	EPI ISL 472105	B.1.93	G	Europe	United Kingdom	England	1	2020-05-25
403	EPI ISL 473238	B.1.93	G	Europe	United Kingdom	Wales	1	2020-05-30
404	EPI ISL 484663	B.1.93	G	Europe	United Kingdom	Scotland	1	2020-05-25
405	EPI ISL 484665	B.1.93	G	Europe	United Kingdom	Scotland	1	2020-05-30
406	EPI ISL 512459	B.1.93	G	Europe	United Kingdom	Scotland	1	2020-06-12
407	EPI ISL 512461	B.1.93	G	Europe	United Kingdom	Scotland	1	2020-06-15
408	EPI ISL 533298	B.1.93	G	Europe	United Kingdom	Scotland	1	2020-06-17
409	EPI ISL 533323	B.1.93	G	Europe	United Kingdom	England	1	2020-06-16
410	EPI ISL 554212	B.1.93	G	Europe	United Kingdom	England	1	2020-06-13
411	EPI ISL 568471	B.1.93	G	Europe	United Kingdom	Scotland	1	2020-06-20
412	EPI ISL 490348	B.1.98	G	Europe	United Kingdom	England	1	2020-06-08
413	EPI ISL 494183	B.1.98	G	Europe	United Kingdom	Wales	0.86	2020-06-04
414	EPI ISL 555681	B.1.98	G	Europe	United Kingdom	England	1	2020-06-15
415	EPI ISL 555972	B.1.98	G	Europe	United Kingdom	England	0.82	2020-06-19
416	EPI ISL 556636	B.1.98	G	Europe	United Kingdom	England	0.82	2020-06-25
417	EPI ISL 463193	B.2.1	V	North America	Canada	British Columbia	0.75	2020-03-01
418	EPI ISL 463200	B.2.1	V	North America	Canada	British Columbia	0.75	2020-03-01
419	EPI ISL 463259	B.2.1	V	North America	Canada	British Columbia	0.75	2020-03-01
420	EPI ISL 463260	B.2.1	V	North America	Canada	British Columbia	0.75	2020-03-01
421	EPI ISL 471438	B.2.1	V	Asia	South Korea		0.75	2020-02-18
422	EPI ISL 456663	B.2.2	V	Europe	United Kingdom	England	1	2020
423	EPI ISL 456596	B.2.6	V	Asia	Timor-Leste		1	2020
424	EPI ISL 418329	B.3	O	North America	Canada	Ontario	1	2020-03-01
425	EPI ISL 472934	B.3	O	Europe	United Kingdom	Wales	1	2020-05-26
426	EPI ISL 466817	B.4	O	North America	Canada	British Columbia	1	2020-04-01
427	EPI ISL 467322	B.4	O	North America	Canada	British Columbia	1	2020-04-01
428	EPI ISL 416603	B.5	O	Asia	Japan		1	2020-02-16
429	EPI ISL 416604	B.5	O	Asia	Japan		1	2020-02-16
430	EPI ISL 463213	B.6	O	North America	Canada	British Columbia	0.98	2020-03-01
431	EPI ISL 495273	B.6	O	Asia	India	Telangana	1	2020-06-13
432	EPI ISL 508292	B.6	O	Asia	India	Karnataka	1	2020-06-18
433	EPI ISL 508325	B.6	O	Asia	India	Karnataka	0.98	2020-06-03
434	EPI ISL 509380	B.6	O	Asia	Singapore		1	2020-07-16
435	EPI ISL 509392	B.6	O	Asia	Singapore		1	2020-06-18
436	EPI ISL 512831	B.6	O	Asia	Singapore		1	2020-07-26
437	EPI ISL 530252	B.6	O	Oceania	Australia	Queensland	0.98	2020-07-22
438	EPI ISL 536421	B.6	O	Asia	Singapore		1	2020-08-30
439	EPI ISL 536430	B.6	O	Asia	Singapore		1	2020-09-03
440	EPI ISL 536432	B.6	O	Asia	Singapore		1	2020-09-06
441	EPI ISL 539485	B.6	O	Asia	India	Punjab	0.98	2020-05-30
442	EPI ISL 576143	B.6	O	Oceania	Australia		0.98	2020-09-12
443	EPI ISL 583895	B.6	O	Asia	Singapore		1	2020-08-31
444	EPI ISL 583900	B.6	O	Asia	Singapore		1	2020-08-17
445	EPI ISL 515725	C.1	GR	Africa	South Africa	KZN	1	2020-07-22
446	EPI ISL 514516	D.1	GR	Europe	United Kingdom	Scotland	1	2020-08-04
447	EPI ISL 532811	D.1	GR	Europe	United Kingdom	Scotland	1	2020-07-28
448	EPI ISL 535188	D.1	GR	Europe	United Kingdom	Wales	1	2020-09-05
449	EPI ISL 549410	D.1	GR	Europe	United Kingdom	England	1	2020-09-04
450	EPI ISL 552117	D.1	GR	Europe	United Kingdom	Wales	1	2020-08-29
451	EPI ISL 572967	D.1	GR	Europe	United Kingdom	England	1	2020-08-29
452	EPI ISL 575597	D.1	GR	Europe	United Kingdom	England	1	2020-09-16
453	EPI ISL 577493	D.1	GR	Europe	United Kingdom	Wales	1	2020-09-26
454	EPI ISL 579770	D.1	GR	Europe	United Kingdom	England	1	2020-09-22
455	EPI ISL 580523	D.1	GR	Europe	United Kingdom	England	1	2020-09-24
456	EPI ISL 580557	D.1	GR	Europe	United Kingdom	England	1	2020-09-24
457	EPI ISL 580832	D.1	GR	Europe	United Kingdom	England	1	2020-09-23
458	EPI ISL 584731	D.1	GR	Europe	United Kingdom	England	1	2020-10-07
459	EPI ISL 586201	D.1	GR	Europe	United Kingdom	Wales	1	2020-10-08
460	EPI ISL 588170	D.1	GR	Europe	United Kingdom	England	1	2020-09-26
461	EPI ISL 588490	D.1	GR	Europe	United Kingdom	England	1	2020-09-25
462	EPI ISL 590589	D.1	GR	Europe	United Kingdom	England	1	2020-09-06
463	EPI ISL 480772	D.2	GR	Oceania	Australia	Victoria	1	2020-03-19
464	EPI ISL 526141	D.2	G	Oceania	Australia	New South Wales	1	2020-08-06
465	EPI ISL 526199	D.2	G	Oceania	Australia	New South Wales	1	2020-08-13
466	EPI ISL 544996	D.2	G	Oceania	Australia	New South Wales	1	2020-08-29
467	EPI ISL 545036	D.2	G	Oceania	Australia	New South Wales	1	2020-09-11
468	EPI ISL 545042	D.2	G	Oceania	Australia	New South Wales	1	2020-09-13
469	EPI ISL 545047	D.2	G	Oceania	Australia	New South Wales	1	2020-09-14
470	EPI ISL 545049	D.2	G	Oceania	Australia	New South Wales	1	2020-09-17
471	EPI ISL 545050	D.2	G	Oceania	Australia	New South Wales	1	2020-09-18
472	EPI ISL 547597	D.2	G	Oceania	Australia	New South Wales	1	2020-09-06
473	EPI ISL 561466	D.2	GR	Oceania	Australia	Victoria	1	2020-09-18
474	EPI ISL 561691	D.2	GR	Oceania	Australia	Victoria	1	2020-09-17
475	EPI ISL 561724	D.2	GR	Oceania	Australia	Victoria	1	2020-07-27
476	EPI ISL 562151	D.2	GR	Oceania	Australia	Victoria	1	2020-09-13
477	EPI ISL 562594	D.2	GR	Oceania	Australia	Victoria	1	2020-09-11
478	EPI ISL 562620	D.2	GR	Oceania	Australia	Victoria	1	2020-09-14
479	EPI ISL 562642	D.2	GR	Oceania	Australia	Victoria	1	2020-08-23
480	EPI ISL 563121	D.2	GR	Oceania	Australia	Victoria	1	2020-07-30
481	EPI ISL 563867	D.2	GR	Oceania	Australia	Victoria	1	2020-09-14
482	EPI ISL 563885	D.2	GR	Oceania	Australia	Victoria	1	2020-09-19
483	EPI ISL 564357	D.2	GR	Oceania	Australia	Victoria	1	2020-07-24
484	EPI ISL 564767	D.2	GR	Oceania	Australia	Victoria	1	2020-08-16
485	EPI ISL 564809	D.2	GR	Oceania	Australia	Victoria	1	2020-08-11
486	EPI ISL 564981	D.2	GR	Oceania	Australia	Victoria	1	2020-08-12
487	EPI ISL 565285	D.2	GR	Oceania	Australia	Victoria	1	2020-07-28
488	EPI ISL 565659	D.2	GR	Oceania	Australia	Victoria	1	2020-08-23
489	EPI ISL 565672	D.2	GR	Oceania	Australia	Victoria	1	2020-08-24
490	EPI ISL 576141	D.2	GR	Oceania	Australia		1	2020-09-09
491	EPI ISL 576142	D.2	GR	Oceania	Australia		1	2020-09-10
492	EPI ISL 576144	D.2	GR	Oceania	Australia		1	2020-09-15
493	EPI ISL 586571	D.2	GR	Oceania	Australia	New South Wales	1	2020-10-12
494	EPI ISL 487338	C.2	GR	Africa	South Africa	KZN	1	2020-07-01
495	EPI ISL 498084	C.2	GR	Africa	South Africa	KZN	1	2020-07-12
496	EPI ISL 498104	C.2	GR	Africa	South Africa	KZN	1	2020-07-14
497	EPI ISL 509307	C.2	GR	Africa	South Africa	KZN	1	2020-07-18
498	EPI ISL 509324	C.1	GR	Africa	South Africa	KZN	1	2020-07-14
499	EPI ISL 509328	C.1	GR	Africa	South Africa	KZN	1	2020-07-14
500	EPI ISL 509329	C.1	GR	Africa	South Africa	KZN	1	2020-07-02
501	EPI ISL 509337	C.1	GR	Africa	South Africa	KZN	1	2020-07-03
502	EPI ISL 509338	C.1	GR	Africa	South Africa	KZN	1	2020-07-13
503	EPI ISL 509344	C.1	GR	Africa	South Africa	KZN	1	2020-07-10
504	EPI ISL 509350	C.1	GR	Africa	South Africa	KZN	1	2020-07-10
505	EPI ISL 509351	C.1	GR	Africa	South Africa	KZN	1	2020-07-10
506	EPI ISL 509353	C.1	GR	Africa	South Africa	KZN	1	2020-07-13
507	EPI ISL 509357	C.1	GR	Africa	South Africa	KZN	1	2020-07-17
508	EPI ISL 509362	C.1	GR	Africa	South Africa	KZN	1	2020-07-16
509	EPI ISL 515628	C.1	GR	Africa	South Africa	KZN	1	2020-07-21
510	EPI ISL 515644	C.1	GR	Africa	South Africa	KZN	1	2020-07-18
511	EPI ISL 515662	C.2	GR	Africa	South Africa	KZN	1	2020-07-21
512	EPI ISL 535555	C.2	GR	Africa	South Africa	KZN	1	2020-07-27
513	NC_045512	B	O	Asia	China	Wuhan	1
